# Supplementary material for: Piloting “From the Inside Out” — a toolkit addressing tuberculosis-related self-stigma
Source: BMC Glob Public Health. 2024 Jun 1;2:31. doi: 10.1186/s44263-024-00062-5 (PMC11622890; doi:10.1186/s44263-024-00062-5)
Supplement: Supplementary file 2 — Additional file 2. Excel spreadsheet containing the questionnaire items deployed to participants during this study. [file 44263_2024_62_MOESM2_ESM.xlsx]

## Sheet: Participant data collection
		Name
		Age
		Sex
		Educational level achieved
		Length of time on treatment
Please choose one response to each of the statements below. Please complete parts 1-4 in their entirety
			Please enter "X" under one response for each question
		PART 1	Strongly disagree	Disagree	Slightly disagree	Neither agree nor disagree	Slightly agree	Agree	Strongly agree
1		Some people who have TB feel hurt by how others react to knowing they have TB
2		Some people who have TB lose friends when they share with them they have TB
3		Some people who have TB feel alone
4		Some people who have TB keep their distance from others to avoid spreading TB germs
5		Some people who have TB are afraid to tell those outside their family that they have TB
6		Some people who have TB are afraid of going to TB clinics because other people may see them there
7		Some people who have TB are afraid to tell others that they have TB because others may think that they also have AIDS
8		Some people who have TB feel guilty because their family has the burden of caring for them
9		Some people who have TB will choose carefully who they tell about having TB
10		Some people who have TB feel guilty for getting TB because of their smoking, drinking, or other careless behaviours
11		Some people who have TB are worried about having AIDS
12		Some people who have TB are afraid to tell their family that they have TB
			Please enter "X" under one response for each question
		PART 2	Strongly disagree	Disagree	Slightly disagree	Neither agree nor disagree	Slightly agree	Agree	Strongly agree
13	1	I know what self-stigma is
14	2	I can give examples of the manifestations of self-stigma.
15		Please write some examples of the manifestations of self-stigma that you know:	(Please write answers here)
16	3	I know the negative effects of self-stigma.
17	4	I can give examples of the effects of self-stigma.
18		Please write some examples of the effects of self-stigma that you know:	(Please write answers here)
19	5	I am equipped with techniques to overcome self-stigma.																															2	2	6	2	6	6	6	.	.	.	.	.
20	6	I can give examples of techniques to overcome self-stigma.																															2	2	6	2	6	6	6	.	.	.	.	.
21		Please write some examples of the techniques that you know to overcome self-stigma:	(Please write answers here)																														3	6	5	2	5	5	6	3	3	2	6	3
22	7	I have tools to overcome self-stigma in myself.																															5	5	6	5	5	6	6	6	6	3	5	5
23	8	I can assist other people who are experiencing self-stigma																															2	5	6	4	6	7	6	3	2	7	5	4
			Please enter "X" under one response for each question
		PART 3	Strongly disagree	Disagree	Slightly disagree	Neither agree nor disagree	Slightly agree	Agree	Strongly agree																								7	6	6	3	5	6	6	6	6	5	2	4
24		When I fail at something important to me, I become consumed by feelings of inadequacy.																															6	1	6	7	2	7	6	.	.	.	.	.
25		I try to be understanding and patient towards those aspects of my personality I don’t like.																															3	4	4	1	.	.	7	1	2	1	3	5
26		When something painful happens I try to take a balanced view of the situation.																															2	6	6	3	6	7	6	2	3	4	3	4
27		When I’m feeling down, I tend to feel like most other people are probably happier than I am.																															.	6	5	.	2	5	6	6	6	3	2	5
28		I try to see my failings as part of the human condition.																															6	6	6	3	2	7	6	2	2	6	6	6
29		When I’m going through a very hard time, I give myself the caring and tenderness I need.																															6	7	7	7	5	6	7	3	6	4	7	7
30		When something upsets me, I try to keep my emotions in balance.																															6	7	7	6	6	6	7	6	7	2	1	6
31		When I fail at something that’s important to me, I tend to feel alone in my failure.																															4	5	6	2	5	6	7	4	3	5	2	2
32		When I’m feeling down I tend to obsess and fixate on everything that’s wrong.																															6	5	6	4	5	7	7	4	6	6	6	2
33		When I feel inadequate in some way, I try to remind myself that feelings of inadequacy are shared by most people.																															3	5	7	1	6	6	6	2	3	5	3	3
34		I’m disapproving and judgmental about my own flaws and inadequacies.																															5	2	1	7	1	3	7	6	7	7	7	6
35		I’m intolerant and impatient towards those aspects of my personality I don’t like.																															2	6	7	2	2	6	7	3	6	6	1	6
			Please enter "X" under one response for each question
		PART 4	Strongly disagree	Disagree	Slightly disagree	Neither agree nor disagree	Slightly agree	Agree	Strongly agree																								6	5	5	6	7	6	6	6	6	2	6	6
36		I am not afraid to say what I think, even if it is different from what others think.																															6	2	7	6	6	6	6	6	6	2	2	6
37		My decisions are not usually influenced by other people.																															.	3	6	6	.	.	6	6	6	3	5	6
38		I worry about what other people think of me.
39		I am often influenced by people who have strong opinions.
40		I have confidence in my opinions, even if they are different from everybody else's.
41		It is difficult for me to give my opinion on controversial subjects.																															REVERSED SCORES (POST) FOR ANALYSIS
42		I judge myself by what I think is important, not what other people think is important.																															3	4	6	3	6	6	7	3	3	6	3	5
43		I feel like I am in control of my life.																															2	2	7	2	5	6	6	2	.	6	2	5
44		Everyday life often makes me feel sad.																															2	6	6	6	6	6	6	3	6	2	2	6
45		I do not fit in very well with the people and the community around me.																															6	6	6	6	5	6	6	6	6	2	2	2
46		I am good at managing the responsibilities in my daily life.																															6	4	6	6	6	6	6	6	7	2	6	6
47		I often feel like I cannot cope with my responsibilities.																															3	7	6	4	3	4	7	3	2	3	4	1
48		It is hard for me to live in a way that I find satisfying.																															5	4	5	3	5	5	5	6	6	6	6	3
49		I like my home and my life.																															6	6	7	7	6	6	6	7	6	7	6	7
50		I am not interested in doing new activities.																															7	6	6	3	7	6	7	5	6	4	7	7
51		It is important to have new experiences that change the way I think about myself and the world around me.																															3	5	6	3	6	6	6	.	.	.	.	.
52		I do not think I have improved as a person over time.																															6	6	6	6	1	6	6	6	7	6	6	2
53		I think that I have developed a lot as a person over time.																															6	6	6	2	2	6	6	6	6	2	6	6
54		I do not like being in new situations where I have to change my way of doing things.																															4	6	6	7	7	7	7	4	6	4	7	7
55		My life has been a continuous process of learning, changing, and growth.																															6	6	7	6	7	6	6	6	6	6	1	6
56		I gave up trying to make big improvements or changes to my life a long time ago.																															4	6	5	2	6	6	5	4	5	6	4	2
57		Most people think I am a loving and affectionate person.																															6	5	6	1	6	4	6	6	6	2	2	2
58		It has been difficult and frustrating for me to maintain close relationships with other people.																															2	6	6	2	6	6	7	2	2	5	5	5
59		I often feel lonely because I do not have many close friends to share my worries with.																															7	2	7	7	6	7	7	7	7	1	7	7
60		I enjoy talking closely with family and friends.																															6	5	6	6	6	6	6	7	7	2	6	6
61		Other people think I am generous, and that I am willing to share my time with them.																															6	6	6	6	6	6	6	6	6	2	6	6
62		I have not experienced many good relationships with other people.																															7	1	7	7	7	7	7	7	7	1	7	7
63		I know that I can trust my friends, and they know they can trust me.																															6	6	2	6	2	2	6	6	6	2	6	6
64		I live life one day at a time, and don't really think about the future.																															2	6	6	6	6	6	6	6	6	6	6	6
65		I have a purpose in life.
66		I often feel like my daily activities are meaningless.
67		I do not know what I want to accomplish in my life.
68		I enjoy making plans for the future and working to make them happen.
69		Some people do not have goals in their lives, but I am not like that.
70		I sometimes feel as if I have done everything that can be done in life
71		I am pleased with how my life is.
72		In general, I feel confident and positive about myself.
73		I feel like many of the people I know have better lives than me.
74		I like my personality.
75		I feel disappointed about my achievements in life.
76		I feel less positive about myself than other people feel about themselves.
77		When I compare myself to the people I know, it makes me feel good about who I am.
