# Supplementary material for: Piloting “From the Inside Out” — a toolkit addressing tuberculosis-related self-stigma
Source: BMC Glob Public Health. 2024 Jun 1;2:31. doi: 10.1186/s44263-024-00062-5 (PMC11622890; doi:10.1186/s44263-024-00062-5)
Supplement: Supplementary file 3 — Additional file 3. Raw data responses from participants which was analysed for Tables 1 and 2. [file 44263_2024_62_MOESM3_ESM.xlsx]

## Sheet: Self Efficacy
ID	Age cat	Sex	Education level	Treatment duration	SEB_1	SEB_2	SEB_3	SEB_4	SEB_5	SEB_6	SEB_7	SEB_8	SEP_1	SEP_2	SEP_3	SEP_4	SEP_5	SEP_6	SEP_7	SEP_8	SE3Mo_1	SE3Mo_2	SE3Mo_3	SE3Mo_4	SE3Mo_5	SE3Mo_6	SE3Mo_7	SE3Mo_8
BALS	1	M	2	4	4	4	4	4	4	4	4	5	6	6	4	6	6	6	4	4	7	7	7	7	5	6	5	4
ZILAH83	2	F	4	5	6	5	4	6	6	5	6	6	6	6	6	6	6	6	6	5
251204	2	F	5	4	6	6	6	6	6	6	6	6	7	7	7	7	7	7	7	7	7	6	6	6	6	6	6	6
C.A.	2	F	4	4	6	5	4	5	7	6	4	6	4	6	4	6	3	6	6	2	6	5	4	5	5	5	5	6
TNH	3	F	1	4	2	4	4	4	6	5	5	7	5	6	5	5	4	4	5	6
INH	2	M	6	4	6	6	5	5	3	3	2	7	7	7	7	7	7	7	6	7	7	7	7	7	7	5	6	7
RI, 1984	2	M	5	4	6	6	7	7	6	6	6	6	2	2	2	6	6	6	6	6
TN15	2	M	3	4	5	6	4	6	6	6	5	6	5	4	4	5	6	5	4	5	5	6	5	5	6	6	6	5
BIYYU	2	M	7	4	7	4	6	4	6	6	6	6	7	6	6	7	7	7	6	6	7	6	7	5	7	5	6	6
Kuro	2	M	6	4	6	6	5	5	6	6	6	6	7	6	6	6	7	6	6	6	7	6	6	5	6	6	5	5
NDA88	2	F	7	3	6	7	5	5	6	6	6	6	7	7	7	7	7	7	7	7	7	5	7	5	7	5	7	7
TSA	2	M	7	5	7	6	6	6	3	4	4	6	6	6	6	6	6	6	6	6	6	6	6	6	6	6	6	6
YOYO	2	M	7	5	4	4	4	4	6	6	6	4	7	7	7	7	7	7	7	6
VAVA	2	F	5	4	6	6	6	6	6	6	6	6	7	7	7	7	7	7	7	7
PETA	3	F	5	4	6	6	6	5	6	6	6	6	6	6	6	6	6	6	6	6	6	5	6	5	6	5	6	6
4
.
.
4
4
4
4
4
4
4
4
4
4
4
3
4
5
4

## Sheet: Neff Self Compassion
ID	Age cat	Sex	Education level	Treatment duration	SCB_1	SCB_2	SCB_3	SCB_4	SCB_5	SCB_6	SCB_7	SCB_8	SCB_9	SCB_10	SCB_11	SCB_12	SCP_1	SCP_2	SCP_3	SCP_4	SCP_5	SCP_6	SCP_7	SCP_8	SCP_9	SCP_10	SCP_11	SCP_12	SC3Mo_1	SC3Mo_2	SC3Mo_3	SC3Mo_4	SC3Mo_5	SC3Mo_6	SC3Mo_7	SC3Mo_8	SC3Mo_9	SC3Mo_10	SC3Mo_11	SC3Mo_12
YANA79	2	M	3	4	2	2	6	2	6	6	6
ZILAH83	2	F	4	5	2	2	6	2	6	6	6						2	6	6	6	6	6	6	3	6	2	2	6
KT	2	F	4	4	3	6	5	2	5	5	6	3	3	2	6	3	6	6	6	6	5	6	6	6	6	2	2	2	3	5	6	3	6	6	6	2	4	6	3	4
251204	2	F	5	4	5	5	6	5	5	6	6	6	6	3	5	5	6	4	6	6	6	6	6	6	7	2	6	6	5	5	5	5	6	6	6	5	5	5	6	6
C.A.	2	F	4	4	2	5	6	4	6	7	6	3	2	7	5	4	3	7	6	4	3	4	7	3	2	3	4	1	4	6	4	3	5	6	6	6	4	4	2	3
TNH	3	F	1	4	7	6	6	3	5	6	6	6	6	5	2	4	5	4	5	3	5	5	5	6	6	6	6	3
NNH	3	F	5	4	6	1	6	7	2	7	6						6	6	7	7	6	6	6	7	6	7	6	7
UU0903	2	F	5	4	2	6	6	3	6	7	6	2	3	4	3	4	3	5	6	3	6	6	6						2	6	6	3	5	6	5	2	2	5	3	3
RI, 1984	2	M	5	4	6	6	6	3	2	7	6	2	2	6	6	6	6	6	6	2	2	6	6	6	6	2	6	6
UU	1	F	7	4	6	7	7	7	5	6	7	3	6	4	7	7	4	6	6	7	7	7	7	4	6	4	7	7	2	7	7	7	6	6	6	3	6	2	6	6
Ratbel	2	F	5	4	6	7	7	6	6	6	7	6	7	2	1	6	6	6	7	6	7	6	6	6	6	6	1	6	6	6	7	6	6	6	7	6	6	3	6	7
TN15	2	M	3	4	4	5	6	2	5	6	7	4	3	5	2	2	4	6	5	2	6	6	5	4	5	6	4	2	4	5	3	4	5	6	6	4	5	5	4	3
BIYYU	2	M	7	4	6	5	6	4	5	7	7	4	6	6	6	2	6	5	6	1	6	4	6	6	6	2	2	2	6	6	6	7	6	4	6	6	5	7	6	3
Kuro	2	M	6	4	3	5	7	1	6	6	6	2	3	5	3	3	2	6	6	2	6	6	7	2	2	5	5	5	3	6	6	2	6	6	6	3	3	5	4	3
NDA88	2	F	7	3	5	2	1	7	1	3	7	6	7	7	7	6	7	2	7	7	6	7	7	7	7	1	7	7	6	3	2	6	5	4	6	6	7	2	6	6
TSA	2	M	7	5	2	6	7	2	2	6	7	3	6	6	1	6	6	5	6	6	6	6	6	7	7	2	6	6	6	6	6	6	2	6	6	6	6	6	2	6
YOYO	2	M	7	5	6	5	5	6	7	6	6	6	6	2	6	6	6	6	6	6	6	6	6	6	6	2	6	6	5	5	6	4	5	6	6	4	5	4	5	4
VAVA	2	F	5	4	6	2	7	6	6	6	6	6	6	2	2	6	7	1	7	7	7	7	7	7	7	1	7	7

## Sheet: Van Rie
ID	Age cat	Sex	Education level	Treatment duration	VanRieB1	VanRieB2	VanRieB3	VanRieB4	VanRieB5	VanRieB6	VanRieB7	VanRieB8	VanRieB9	VanRieB10	VanRieB11	VanRieB12	VanRieP1	VanRieP2	VanRieP3	VanRieP4	VanRieP5	VanRieP6	VanRieP7	VanRieP8	VanRieP9	VanRieP10	VanRieP11	VanRieP12	VanRie3Mo1	VanRie3Mo2	VanRie3Mo3	VanRie3Mo4	VanRie3Mo5	VanRie3Mo6	VanRie3Mo7	VanRie3Mo8	VanRie3Mo9	VanRie3Mo10	VanRie3Mo11	VanRie3Mo12
BALS	1	M	2	4	6	3	6	6	6	2	2	3	5	5	2	3	7	5	6	7	6	5	6	6	4	4	6	2	5	6	5	6	4	3	4	3	5	4	6	5
YANA79	2	M	3	4	1	4	4	6	5	2	2	2	6	6	6	2	6	6	6	6	7	2	2	3	5	6	6	2
ZILAH83	2	F	4	5	1	4	6	5	2	2	2	2	6	6	6	2	6	2	5	6	6	5	5	2	5	6	6	2
KT	2	F	4	4	6	6	6	6	5	6	6	2	6	6	6	2	6	5	5	6	6	6	3	6	6	6	2	2	6	6	2	5	5	5	2	5	6	7	7	5
251204	2	F	5	4	7	3	3	5	5	2	2	5	3	2	7	2	6	4	2	2	3	3	2	2	3	1	7	2	6	2	2	5	5	3	3	5	5	3	5	2
C.A.	2	F	4	4	3	5	6	3	6	2	6	6	5	7	7	6	7	7	6	5	5	2	3	5	6	6	4	3	7	6	6	5	5	4	6	6	4	6	2	3
TNH	3	F	1	4	4	2	2	2	2	2	2	2	2	5	4	2	2	2	2	2	3	2	2	5	4	5	4	2
NNH	3	F	5	4	6	1	4	5	2	1	1	1	2	7	6	2	6	1	2	6	2	2	1	2	6	2	2	2
INH	2	M	6	4	6	2	3	7	7	7	4	5	7	5	6	7	2	3	4	6	1	2	3	4	3	2	6	1	2	2	7	7	1	2	4	5	5	7	6	2
UU0903	2	F	5	4	6	6	6	7	7	6	5	6	6	5	4	6	6	5	6	7	6	5	5	6	6	5	6	7	6	6	6	6	7	6	5	6	6	6	5	6
Asmaniar (AR)	3	F	4	4	2	4	3	6	2	2	1	6	2	6	2	1	6	5	6	6	2	2	3	5	6	6	2	2	5	4	3	5	2	5	3	6	6	2	6	2
RI, 1984	2	M	5	4	7	6	6	6	7	6	7	6	6	6	7	2	6	2	2	6	6	6	6	6	6	6	6	6
UU	1	F	7	4	7	7	7	7	7	4	2	6	7	5	5	6	6	6	6	6	6	5	2	5	6	5	2	4
Ratbel	2	F	5	4	6	6	2	2	6	6	2	5	6	1	2	2	7	6	6	2	6	6	2	2	6	2	1	2	6	2	2	2	2	6	2	6	6	2	2	2
TN15	2	M	3	4	3	4	4	4	6	5	4	2	3	4	4	5	4	3	4	4	5	6	4	3	5	3	4	5	6	4	5	6	4	5	6	5	6	5	6	6
BIYYU	2	M	7	4	3	3	3	3	6	3	2	3	7	7	2	1	6	5	5	3	6	3	3	2	5	2	2	2	6	6	6	4	6	6	2	2	6	6	7	2
Kuro	2	M	6	4	7	2	6	7	6	5	6	5	6	7	6	2	6	2	6	7	6	5	5	7	6	7	5	2	7	3	7	7	6	5	6	7	6	7	6	6
NDA88	2	F	7	3	6	7	7	6	6	5	4	6	5	5	4	6	6	3	6	2	6	6	5	1	1	1	2	2	6	6	6	6	6	6	3	6	6	6	2	4
TSA	2	M	7	5	6	7	6	6	6	2	2	3	5	7	2	6	6	2	2	2	2	2	2	2	5	6	6	2	5	5	3	3	3	3	3	3	4	5	3	3
YOYO	2	M	7	5	6	4	6	6	6	6	4	4	7	5	4	4	6	4	6	4	6	6	4	4	6	2	6	4	6	7	6	6	6	6	5	5	7	6	5	6
VAVA	2	F	5	4	6	6	6	7	6	2	2	2	2	6	2	2	6	5	5	5	6	5	5	6	5	5	2	6
PETA	3	F	5	4	6	4	2	6	3	6	6	2	6	6	5	2	6	6	6	6	2	2	6	6	2	6	6	2	6	2	2	6	6	2	6	6	6	7	6	2
4
.
.
4
4
4
4
4
4
4
4
4
4
4
3
4
5
4

## Sheet: Ryff
	RyffAB1	RyffAB2	RyffAB3	RyffAB4	RyffAB5	RyffAB6	RyffAB7	RyffAP1	RyffAP2	RyffAP3	RyffAP4	RyffAP5	RyffAP6	RyffAP7	RyffA3Mo1	RyffA3Mo2	RyffA3Mo3	RyffA3Mo4	RyffA3Mo5	RyffA3Mo6	RyffA3Mo7	RyffEMB1	RyffEMB2	RyffEMB3	RyffEMB4	RyffEMB5	RyffEMB6	RyffEMB7	RyffEMP1	RyffEMP2	RyffEMP3	RyffEMP4	RyffEMP5	RyffEMP6	RyffEMP7	RyffEM3Mo1	RyffEM3Mo2	RyffEM3Mo3	RyffEM3Mo4	RyffEM3Mo5	RyffEM3Mo6	RyffEM3Mo7	RyffPGB1	RyffPGB2	RyffPGB3	RyffPGB4	RyffPGB5	RyffPGB6	RyffPGB7
BALS	4	5	3	6	5	3	6	5	4	3	3	5	4	5	6	5	4	3	5	4	6	5	3	4	6	6	6	7	7	3	5	7	3	3	7	5	5	5	7	3	3	7	7	7	6	4	5	7	7
YANA79	6	6	2	2	2	5	5															6	2	2	6	2	3	6
ZILAH83	6	6	2	2	6	2	5	5	6	6	6	6	3	6								6	2	2	6	2	3	6	6	3	3	6	2	2	6								6	6	6	6	2	6	3
KT	2	6	2	3	6	4	2								5	5	2	2	6	4	5	2	6	6	5	2	3	6	6	6	5	6	3	6	6	5	6	2	4	2	4	7	6	6	6	2	3	6	6
251204	6	7	6	6	6	4	6	6	6	6	7	2	4	6	6	7	6	6	6	5	5	6	5	5	7	6	6	7								7	5	5	6	6	5	6	6	7	6	6	6	7	7
C.A.	6	5	2	1	6	4	6	5	6	4	2	7	5	6	6	4	6	2	4	2	5	4	6	6	6	3	4	7	7	5	6	6	4	3	6	6	6	3	6	3	1	7	6	7	7	6	4	7	6
TNH	6	7	7	6	7	5	6	6	6	7	6	6	3	4								7	7	6	6	6	4	5	7	7	6	7	7	1	6								4	3	4	5	6	6	6
NNH	7	2	5	6	6	2	6	6	2	6	6	6	6	7															6	6	6	6	6	6	7
INH	7	6	5	4	6	3	7	7	7	7	7	2	3	7								6	7	6	6	3	5	7	7	7	7	6	7	6	7	6	2	7	7	7	6	7	5	7	6	7	4	7	3
UU0903	6	6	2	1	6	2	6	7	5	3	3	5	3	5	6	6	2	2	5	3	5	6	2	4	6	2	3	6	5	3	6	6	3	3	5	5	2	3	5	2	3	5	3	6	2	6	3	6	3
Asmaniar (AR)	6	7	6	6	6	5	7	6	2	6	5	7	6	6	6	4	5	6	6	4	7								1	6	7	7	5	2	7	6	4	6	4	5	2	7	6	6	1	2	2	6	6
RI, 1984	6	6	6	6	6	2	6	6	6	2	2	6	2	6								6	6	6	6	6	6	7	6	6	6	6	6	6	6								6	6	6	7	1	7	6
UU	5	5	6	2	6	1	5	6	7	6	3	6	2	5	5	5	4	2	6	1	6	6	5	6	6	3	4	7	2	3	7	6	6	6	7	2	6	6	6	3	4	6
Ratbel	6	6	6	7	7	6	7	6	6	7	6	6	6	6	6	6	6	6	6	2	7	7	7	6	7	7	6	7	6	6	6	6	6	6	6	6	6	6	7	7	6	7	7	7	6	7	7	7	7
TN15	6	6	4	4	6	4	4								6	6	4	3	6	4	6	7	2	5	6	5	4	6	6	3	4	6	4	3	6	6	4	4	6	5	1	7	2	6	4	6	5	6	4
BIYYU	6	4	5	3	6	2	6	7	4	6	3	6	4	6	2	4	3	2	6	4	6	3	6	5	6	5	5	6	7	6	6	6	5	6	7	6	6	6	6	5	3	6	6	6	6	6	2	6	6
Kuro	6	6	5	3	5	3	6	7	7	5	3	6	3	5	6	6	3	5	5	3	7	5	6	5	5	5	3	5	6	6	3	5	3	3	6	5	6	3	6	3	3	6	6	7	3	1	5	7	6
NDA88	2	2	5	5	5	4	2	7	7	7	7	7	7	1	2	5	6	6	2	6	2	3	7	7	7	7	6	7	7	7	7	6	7	7	7	2	7	5	6	6	4	6	6	7	6	2	6	7	6
TSA	7	7	6	6	2	5	6	6	6	6	6	6	4	6	6	6	6	6	6	6	6	6	6	7	3	6	4	7	6	6	6	6	6	6	7	2	6	6	2	6	6	6	6	7	7	4	6	7	7
YOYO								6	4	6	4	6	6	4	7	6	5	3	6	3	6	5	6	6	6	6	6	7	6	6	6	6	6	6	7	6	4	6	6	5	5	7	7	7	6	6	4	7	6
VAVA	7	7	6	6	7	6	7	7	7	7	7	7	7	7								6	6	6	7	6	6	7	7	7	7	7	7	7	7								6	6	6	6	6	7	5
PETA	2	3	5	3	6	4	2	6	6	6	6	6	2	2	6	6	6	6	6	6	2								6	6	6	2	6	6	6	6	6	6	6	6	6	7	6	6	6	3	6	5	6
[truncated: 77 more columns]
